# Supplementary material for: Three-Dimensional Zeolitic Imidazolate Framework-8 as Sorbent Integrated with Active Capillary Plasma Mass Spectrometry for Rapid Assessment of Low-Level Wine and Grape Quality-Related Volatiles
Source: Molecules. 2024 Dec 23;29(24):6053. doi: 10.3390/molecules29246053 (PMC11676309; doi:10.3390/molecules29246053)
Supplement: Supplementary file 1 [file molecules-29-06053-s001.zip]

Archive with 1 entries (1 files):
- molecules-3361828-supplementary.pdf
